# Supplementary material for: Severe pneumonia with pleural effusion caused by co-infection of Paecilomyces variotii and Penicillium oxalicum in a diabetic patient
Source: BMC Infect Dis. 2024 Jun 19;24:605. doi: 10.1186/s12879-024-09496-6 (PMC11186164; doi:10.1186/s12879-024-09496-6)
Supplement: Supplementary file 1 — Supplementary Material 1 [file 12879_2024_9496_MOESM1_ESM.txt]

>R30383
CTTAAGTTCAGCGGGTATCCCTACCTGATCCGAGGTCAACCTAAGAGAAAATAATAGGTG                
ACCGTGAGGTCGCTGGCTGGCCAGCCGGCCGACCCTACCAGAGCGCGTGACAAAGCCCCA               
TACGCTCGAGGATCGGACGCGGCGCCGCCGCTGCCTTTCGGGCCCGTCCCCCGGGGGGGA               
CGTCGACCCAACACACCAGCCGGGCTGGAGGGTTAGCAATGACGCTCGGACAGGCATGCC              
CCCCGGAATGCCAGGGGGCGCAATGTGCGTTCAAAGATTCGATGATTCACGGAATTCTGC               
AATTCACATTACTTATCGCATTTCGCTGCGTTCTTCATCGATGCCGGAACCAAGAGATCC               
GTTGTTGAAAGTTTTAACGATTGAATTTCATACTCAGACGGCAACCTTCAAGGCAGCGTT              
 CGAGGGGGTCTTCGGCGGGCGCGGGCCCGGGGGCGAGATGCCCCCCGGCGGCCACGGCGT               
GAACCACGGCGGGCCCGCCGAAGCAACAGGTGTTTAACAACACGGATGGGAGGTTGGGCC              
TCGAGGGACCCTCACTCGGTAA
